# Supplementary material for: Flavonoid and Phenolic Quantification from Açaí (Euterpe oleracea Mart and Euterpe precatoria Mart), Mirití (Mauritia flexuosa L.), and Cupuassu (Theobroma grandiflorum (Wild. Ex Spreng.) Schum) from Vaupés, Colombia, Using LC-QqQ-MS
Source: Plants (Basel). 2025 Aug 24;14(17):2632. doi: 10.3390/plants14172632 (PMC12429868; doi:10.3390/plants14172632)
Supplement: Supplementary file 1 [file plants-14-02632-s001.zip]

Archive with 1 entries (1 files):
- plants-3796706-supplementary.pdf
